# Supplementary material for: Disentangling the Complexity of the Rumen Microbial Diversity Through Fractionation Using a Sucrose Density Gradient
Source: Front Microbiol. 2021 Jul 8;12:664754. doi: 10.3389/fmicb.2021.664754 (PMC8297521; doi:10.3389/fmicb.2021.664754)
Supplement: Supplementary file 2 [file Table_1.XLSX]

## Sheet: Hoja1
sample	DNA concentration using nanodrop (ng/ul) (pool of the three experimental replicates for each fraction)
VAOH5%	39.2
VAOH10%	25.3
VAOH20%	48.8
VAOH30%	39.3
VAOH40%	98.3
VAOH50%	40.4
VAOH60%	31.2
VAOH70%	79
VAOH70%F	103
VAOHT	16.6
VA1H5%	40.6
VA1H10%	24.6
VA1H20%	46.7
VA1H30%	48.3
VA1H40%	42.4
VA1H50%	65.5
VA1H60%	40.5
VA1H70%	53.9
VA1H70%F	29.1
VA1HT	14.6
VBOH5%	16.9
VBOH10%	27.4
VBOH20%	65.9
VBOH30%	50
VBOH40%	38.4
VBOH50%	47.5
VBOH60%	29
VBOH70%	19
VBOH70%F	64
VBOHT	8
VB1H5%	43.57
VB1H10%	47
VB1H20%	70.2
VB1H30%	52
VB1H40%	58
VB1H50%	39.6
VB1H60%	40
VB1H70%	29.6
VB1H70%F	96.4
VB1HT	40
VCOH5%	81.3
VCOH10%	54.3
VCOH20%	96.9
VCOH30%	74.4
VCOH40%	49.5
VCOH50%	100.5
VCOH60%	78
VCOH70%	66.1
VCOH70%F	97.5
VCOHT	62.5
HOL0H5%	34.5
HOL0H10%	70
HOL0H20%	49
HOL0H30%	51
HOL0H40%	67.9
HOL0H50%	58
HOL0H60%	20
HOL0H70%	29
HOL0H70%F	46
HOL0HT	56.9
HOL1H5%	22.7
HOL1H10%	50
HOL1H20%	76.6
HOL1H30%	100
HOL1H40%	60
HOL1H50%	54
HOL1H60%	40
HOL1H70%	55
HOL1H70%F	48
HOL1HT	100

## Sheet: Hoja2
Table S1. DNA concentration using nanodrop (ng/µl) (pool of the three experimental replicates for each fraction)
	Samples
Fraction	BON-A-0h	BON-A-1h	BON-B-0h	BON-B-1h	BON-C-0h	HOL-0h	HOL-1h
0.05	39.2	40.6	16.9	43.57	81.3	34.5	22.7
0.1	25.3	24.6	27.4	47	54.3	70	50
0.2	48.8	46.7	65.9	70.2	96.9	49	76.6
0.3	39.3	48.3	50	52	74.4	51	100
0.4	98.3	42.4	38.4	58	49.5	67.9	60
0.5	40.4	65.5	47.5	39.6	100.5	58	54
0.6	31.2	40.5	29	40	78	20	40
0.7	79	53.9	19	29.6	66.1	29	55
70_F	103	29.1	64	96.4	97.5	46	48
Total	16.6	14.6	8	40	62.5	56.9	100
