# Supplementary material for: Disentangling the Complexity of the Rumen Microbial Diversity Through Fractionation Using a Sucrose Density Gradient
Source: Front Microbiol. 2021 Jul 8;12:664754. doi: 10.3389/fmicb.2021.664754 (PMC8297521; doi:10.3389/fmicb.2021.664754)
Supplement: Supplementary file 3 [file Table_2.xlsx]

## Sheet: Hoja1
Table S2. Primers used for the first and the second amplification, indexes and Illumina adapters used in the construction of V4 amplicon of the 16S rRNA gene.
First PCR			Second PCR
Name	primer		Barcode name	Illumina adapter+Index+Primer
515F_L1_ph0	ACACTCTTTCCCTACACGACGCTCTTCCGATCTGTGCCAGCMGCCGCGGTAA		PE1-11	AATGATACGGCGACCACCGAGATCTACACTTAAGCGCACACTCTTTCCCTACACGACGCTCTTCCGATCT
515F_L1_ph1	ACACTCTTTCCCTACACGACGCTCTTCCGATCTCGTGCCAGCMGCCGCGGTAA		PE1-12	AATGATACGGCGACCACCGAGATCTACACTGAGCAGAACACTCTTTCCCTACACGACGCTCTTCCGATCT
515F_L1_ph2	ACACTCTTTCCCTACACGACGCTCTTCCGATCTACGTGCCAGCMGCCGCGGTAA		PE1-13	AATGATACGGCGACCACCGAGATCTACACCGGCATTAACACTCTTTCCCTACACGACGCTCTTCCGATCT
515F_L1_ph3	ACACTCTTTCCCTACACGACGCTCTTCCGATCTTATGTGCCAGCMGCCGCGGTAA		PE1-14	AATGATACGGCGACCACCGAGATCTACACACCAGTTGACACTCTTTCCCTACACGACGCTCTTCCGATCT
806R_L2_ph0	GTGACTGGAGTTCAGACGTGTGCTCTTCCGATCTGGACTACHVGGGTWTCTAAT		PE1-15	AATGATACGGCGACCACCGAGATCTACACCGTTGCTTACACTCTTTCCCTACACGACGCTCTTCCGATCT
806R_L2_ph1	GTGACTGGAGTTCAGACGTGTGCTCTTCCGATCTCGGACTACHVGGGTWTCTAAT
806R_L2_ph2	GTGACTGGAGTTCAGACGTGTGCTCTTCCGATCTAAGGACTACHVGGGTWTCTAAT		PE2-1	CAAGCAGAAGACGGCATACGAGATCCTAGCTTGTGACTGGAGTTCAGACGTGTGCTCTTCCGATCT
806R_L2_ph3	GTGACTGGAGTTCAGACGTGTGCTCTTCCGATCTTTCGGACTACHVGGGTWTCTAAT		PE2-2	CAAGCAGAAGACGGCATACGAGATTTCCAAGGGTGACTGGAGTTCAGACGTGTGCTCTTCCGATCT
806R_L2_ph4	GTGACTGGAGTTCAGACGTGTGCTCTTCCGATCTATTCGGACTACHVGGGTWTCTAAT		PE2-3	CAAGCAGAAGACGGCATACGAGATATCCGCTTGTGACTGGAGTTCAGACGTGTGCTCTTCCGATCT
806R_L2_ph5	GTGACTGGAGTTCAGACGTGTGCTCTTCCGATCTCACTAGGACTACHVGGGTWTCTAAT		PE2-4	CAAGCAGAAGACGGCATACGAGATCTGTGTGAGTGACTGGAGTTCAGACGTGTGCTCTTCCGATCT
806R_L2_ph6	GTGACTGGAGTTCAGACGTGTGCTCTTCCGATCTGCATATGGACTACHVGGGTWTCTAAT		PE2-5	CAAGCAGAAGACGGCATACGAGATCTGTCTGTGTGACTGGAGTTCAGACGTGTGCTCTTCCGATCT
806R_L2_ph7	GTGACTGGAGTTCAGACGTGTGCTCTTCCGATCTTCCATTTGGACTACHVGGGTWTCTAAT		PE2-6	CAAGCAGAAGACGGCATACGAGATTACGGCTAGTGACTGGAGTTCAGACGTGTGCTCTTCCGATCT
			PE2-7	CAAGCAGAAGACGGCATACGAGATCGTTGCAAGTGACTGGAGTTCAGACGTGTGCTCTTCCGATCT
			PE2-8	CAAGCAGAAGACGGCATACGAGATCTGAAGTCGTGACTGGAGTTCAGACGTGTGCTCTTCCGATCT
			PE2-9	CAAGCAGAAGACGGCATACGAGATTCTCCTCTGTGACTGGAGTTCAGACGTGTGCTCTTCCGATCT
			PE2-10	CAAGCAGAAGACGGCATACGAGATCTCAAGACGTGACTGGAGTTCAGACGTGTGCTCTTCCGATCT
			PE2-11	CAAGCAGAAGACGGCATACGAGATTCCTAGCTGTGACTGGAGTTCAGACGTGTGCTCTTCCGATCT
			PE2-12	CAAGCAGAAGACGGCATACGAGATTCCTCTTCGTGACTGGAGTTCAGACGTGTGCTCTTCCGATCT
			PE2-13	CAAGCAGAAGACGGCATACGAGATGCATAACCGTGACTGGAGTTCAGACGTGTGCTCTTCCGATCT
			PE2-14	CAAGCAGAAGACGGCATACGAGATACCTGTAGGTGACTGGAGTTCAGACGTGTGCTCTTCCGATCT
