# Supplementary material for: Disentangling the Complexity of the Rumen Microbial Diversity Through Fractionation Using a Sucrose Density Gradient
Source: Front Microbiol. 2021 Jul 8;12:664754. doi: 10.3389/fmicb.2021.664754 (PMC8297521; doi:10.3389/fmicb.2021.664754)
Supplement: Supplementary file 4 [file Table_3.xlsx]

## Sheet: Hoja1
Table S3. PERMANOVA pairwise test (A) between the different fractions of the sucrose density gradient and the total sample and (B) between all the animals of the experiment. Yellow color is showing the significant differences between fractions (q-values < 0.05).
(A)						(B)
Group 1	Group 2	Pseudo-F	p-value	q-value		Group 1	Group 2	Pseudo-F	p-value	q-value
0.05	0.1	0.5214	0.677	0.7253		Bon-A	Bon-B	0.960464	0.386	0.5037
	0.2	3.7101	0.039	0.0531			Bon-C	6.481	0.002	0.004
	0.3	7.0497	0.006	0.0112			Holstein	4.3683	0.001	0.0033
	0.4	8.8914	0.006	0.0112		Bon-B	Bon-C	8.8536	0.001	0.0033
	0.5	6.5026	0.003	0.0064			Holstein	6.1904	0.001	0.0033
	0.6	5.298	0.006	0.0112		Bon-C	Holstein	6.6963	0.002	0.004
	0.7	6.6808	0.002	0.0056
	70%_F	8.2608	0.001	0.004
	Total	4.7617	0.010	0.0173
0.1	0.2	2.6651	0.076	0.095
	0.3	7.643	0.001	0.004
	0.4	0.004	0.001	0.004
	0.5	9.2405	0.001	0.004
	0.6	7.7195	0.001	0.004
	0.7	1.0011	0.002	0.0056
	70%_F	1.3393	0.002	0.0056
	Total	6.6087	0.002	0.0056
0.2	0.3	2.4971	0.061	0.0784
	0.4	6.1403	0.001	0.0041
	0.5	8.0287	0.002	0.0056
	0.6	7.1391	0.001	0.004
	0.7	9.5621	0.001	0.004
	70%_F	15.8611	0.001	0.004
	Total	4.8343	0.003	0.0064
0.3	0.4	1.1109	0.368	0.4039
	0.5	5.2269	0.003	0.0064
	0.6	4.9296	0.007	0.0126
	0.7	6.7774	0.003	0.0064
	70%_F	13.1266	0.001	0.004
	Total	3.3547	0.025	0.0375
0.4	0.5	3.3052	0.013	0.0201
	0.6	3.2011	0.011	0.0183
	0.7	4.5124	0.012	0.0192
	70%_F	10.4942	0.001	0.004
	Total	4.7617	0.010	0.0508
0.5	0.6	0.5034	0.784	0.784
	0.7	0.5441	0.769	0.784
	70%_F	2.238	0.038	0.0531
	Total	1.2401	0.260	0.3
0.6	0.7	0.5939	0.782	0.784
	70%_F	2.0758	0.046	0.0608
	Total	1.1023	0.363	0.363
0.7	70%_F	1.3353	0.189	0.2298
	Total	1.3452	0.248	0.2936
70%_F	Total	4.0197	0.003	0.0064
