# Supplementary material for: Disentangling the Complexity of the Rumen Microbial Diversity Through Fractionation Using a Sucrose Density Gradient
Source: Front Microbiol. 2021 Jul 8;12:664754. doi: 10.3389/fmicb.2021.664754 (PMC8297521; doi:10.3389/fmicb.2021.664754)
Supplement: Supplementary file 5 [file Table_4.xlsx]

## Sheet: Hoja1
Table S4. Families that were significantly enriched before and after feeding for the 3 different animals. Fisher’s exact test, FDR corrected p-value < 1e-2. Rows correspond to the taxonomic assignment of the family show. Data shown is the percent abundance enrichment as determined by STAMP, a filter for only values < -1 or > 1 was used. Colors of the data correspond to the level of enrichment or …
	BonA										BonB										Holstein
Fraction	0.05	0.1	0.2	0.3	0.4	0.5	0.6	0.7	70%_F	T	0.05	0.1	0.2	0.3	0.4	0.5	0.6	0.7	70%_F	T	0.1	0.2	0.3	0.4	0.5	0.6	0.7	70%_F	T
k__Archaea;p__Euryarchaeota;c__Methanobacteria;o__Methanobacteriales;f__Methanobacteriaceae				-1.64609			3.4051	-1.74266	-1.32227		7.14146		1.37541	9.31844	11.4371	14.1574	7.28404	6.63277	-2.32059				1.21675	1.47227		1.0041	-2.78366	-1.97308	-2.87535
k__Archaea;p__Euryarchaeota;c__Thermoplasmata;o__E2;f__[Methanomassiliicoccaceae]												1.11903	1.79141
k__Bacteria;p__Actinobacteria;c__Actinobacteria;o__Actinomycetales;f__Micrococcaceae								-1.37346	-1.00064
k__Bacteria;p__Actinobacteria;c__Coriobacteriia;o__Coriobacteriales;f__Coriobacteriaceae							10.821	7.7109																	1.43007		1.14529
k__Bacteria;p__Bacteroidetes;c__Bacteroidia;o__Bacteroidales;f__[Paraprevotellaceae]	2.00265	3.01911	5.66461	-1.83059	-3.34529				-1.50272	-1.28591	1.67168	1.4639	2.48131	-2.06284	-2.15856		-3.09331	-3.00668	-1.43099				-1.42401		-2.30682
k__Bacteria;p__Bacteroidetes;c__Bacteroidia;o__Bacteroidales;f__Bacteroidaceae		13.4819	7.33364	-1.69093						1.41093	-3.08656	-2.89329	-3.26261	-3.69515		-1.70418						-2.82559
k__Bacteria;p__Bacteroidetes;c__Bacteroidia;o__Bacteroidales;f__BS11		3.55365	1.78406				1.5496			1.72269						-1.78975					2.73032
k__Bacteria;p__Bacteroidetes;c__Bacteroidia;o__Bacteroidales;f__Prevotellaceae	2.08764	1.64189	12.3159	37.6616	22.5642	25.5261	3.37922	-4.37523	3.44229	-3.91059	13.7795		5.15151		-18.2903	5.64084	-15.0601	-13.4479	-11.8043	-4.6356	-4.03739	-3.08547	2.31388	22.3813	7.85323	29.3399	2.78174	7.74844	13.5116
k__Bacteria;p__Bacteroidetes;c__Bacteroidia;o__Bacteroidales;f__RF16	8.50951		-1.91435	-2.21978	-1.25663							5.18742	2.52589					-1.11728			1.88045							-1.60403
k__Bacteria;p__Bacteroidetes;c__Bacteroidia;o__Bacteroidales;f__S24-7								-1.25516	2.20387		3.65906					1.05486	2.56853	4.71798	4.04183								-1.24037	1.66906	-1.16314
k__Bacteria;p__Chloroflexi;c__Anaerolineae;o__Anaerolineales;f__Anaerolinaceae								1.1999	1.05766		1.15549				3.32392	1.86042	2.31317	1.68438	1.95811
k__Bacteria;p__Firmicutes;c__Bacilli;o__Lactobacillales;f__Streptococcaceae																-1.42104
k__Bacteria;p__Firmicutes;c__Clostridia;o__Clostridiales;f__[Mogibacteriaceae]									2.35636		3.5237		1.58268	1.10007	1.67137		2.59609	3.44741	4.66129								-1.86351	1.95393
k__Bacteria;p__Firmicutes;c__Clostridia;o__Clostridiales;f__Christensenellaceae																												1.42054
k__Bacteria;p__Firmicutes;c__Clostridia;o__Clostridiales;f__Clostridiaceae	1.20405	-1.65067	-2.23942	-2.15729					-1.25865		-3.36733		-2.08789	-1.3372							1.00748
k__Bacteria;p__Firmicutes;c__Clostridia;o__Clostridiales;f__Lachnospiraceae	-2.03822	-4.11148	-7.51713	-9.02887	-5.74241	-4.19659	-5.03523	-1.01696	-2.74103	-4.8674	2.56827	-2.13104	-2.56176	-3.91364		-7.69278	2.62219					7.9395	3.78033	3.26336	1.63088	1.47413	-2.1424	-1.73765	-3.37404
k__Bacteria;p__Firmicutes;c__Clostridia;o__Clostridiales;f__Ruminococcaceae	2.48595	-4.00935	-2.50951	-2.74463	-2.9139	-8.11115	-6.80068		-1.91641	7.2864	-14.4803				2.91149	-11.6204		2.40081	5.00426		1.82041	1.09069	1.6107	3.97537	10.1827	6.77835		3.2048	-2.1119
k__Bacteria;p__Firmicutes;c__Clostridia;o__Clostridiales;f__Veillonellaceae				-1.19185	-1.20626			1.30338	9.53781	-1.82378	4.09553			2.60469		3.22691	2.64113	1.03049							4.27636	5.43223	3.48944
k__Bacteria;p__Firmicutes;c__Erysipelotrichi;o__Erysipelotrichales;f__Erysipelotrichaceae	-5.19978	-3.42348	-1.20325							1.42661	-7.25148
k__Bacteria;p__Lentisphaerae;c__[Lentisphaeria];o__Victivallales;f__Victivallaceae		-1.43288	-1.59006
k__Bacteria;p__Proteobacteria;c__Alphaproteobacteria;o__Rhodospirillales;f__Acetobacteraceae	-1.87729			1.13076		-2.81348		1.63274			-6.11762	-7.38395	-4.1506	-2.25459	-1.70294
k__Bacteria;p__Proteobacteria;c__Deltaproteobacteria;o__Desulfovibrionales;f__Desulfovibrionaceae																1.40321	1.13771
k__Bacteria;p__Proteobacteria;c__Deltaproteobacteria;o__Myxococcales;f__0319-6G20																					-1.29234
k__Bacteria;p__Proteobacteria;c__Gammaproteobacteria;o__Enterobacteriales;f__Enterobacteriaceae						-1.34962	-2.2861	-2.14637	-3.63045							-1.26223					-3.58777			-21.9887	-17.391	-40.2633	-3.26752	-3.5746
k__Bacteria;p__Proteobacteria;c__Gammaproteobacteria;o__Vibrionales;f__Vibrionaceae						-1.00928					-1.11857	-1.53538
k__Bacteria;p__Spirochaetes;c__Spirochaetes;o__Spirochaetales;f__Spirochaetaceae	-6.37736	-5.08107	-6.32357	-10.5878	-5.44757	-3.64118	-2.555	-1.07744	-4.82178	-6.16932	-2.30909		-1.24903	-3.24586				-3.43767	-1.65392	1.59759	-4.37312	-4.84855	-5.06714	-10.1854	-4.06004	-4.50058		-1.80874	-2.58502
k__Bacteria;p__Tenericutes;c__Mollicutes;o__Anaeroplasmatales;f__Anaeroplasmataceae		-1.2245	-3.61209	-1.29092						6.14327	-2.51961	3.7409	-1.26312								8.13702
