# Supplementary material for: Disentangling the Complexity of the Rumen Microbial Diversity Through Fractionation Using a Sucrose Density Gradient
Source: Front Microbiol. 2021 Jul 8;12:664754. doi: 10.3389/fmicb.2021.664754 (PMC8297521; doi:10.3389/fmicb.2021.664754)
Supplement: Supplementary file 6 [file Table_5.xlsx]

## Sheet: Hoja2
Table S5. Identification of ASVs with differential abundance when the animal are fasting compared to post-feeding (Fisher, FDR corrected p value <0.01) in at least two samples (including fractions and total) for each of the 3 animals. Rows correspond to each of the ASVs IDs, columns at the far right correspond to the taxonomical assignment for each ASV, colored cells are based on the taxonomical …
	BonA										BonB										Holstein
Fraction	0.05	0.1	0.2	0.3	0.4	0.5	0.6	0.7	70%_F	T	0.05	0.1	0.2	0.3	0.4	0.5	0.6	0.7	70%_F	T	0.1	0.2	0.3	0.4	0.5	0.6	0.7	70%_F	T		Domain	Phylum	Class	Order	Family	Genus
90f970a54a68a6a7f1afb7b0bd0d1c22																											-2.77762	1.02871	-1.13894	k__Archaea; p__Euryarchaeota; c__Methanobacteria; o__Methanobacteriales; f__Methanobacteriaceae; g__Methanobrevibacter; s__	Archaea	Euryarchaeota	Methanobacteria	Methanobacteriales	Methanobacteriaceae	Methanobrevibacter
61f2d4cb0d3fca1ae31bda5155d19331														2.51458	1.81556	1.4132														k__Archaea; p__Euryarchaeota; c__Methanobacteria; o__Methanobacteriales; f__Methanobacteriaceae; g__Methanobrevibacter; s__	Archaea	Euryarchaeota	Methanobacteria	Methanobacteriales	Methanobacteriaceae	Methanobrevibacter
0c3228d4c58de7fa845144bb8faff209											1.03215				3.04553	3.21496	1.96902	1.1025	-1.25077											k__Archaea; p__Euryarchaeota; c__Methanobacteria; o__Methanobacteriales; f__Methanobacteriaceae; g__Methanobrevibacter; s__	Archaea	Euryarchaeota	Methanobacteria	Methanobacteriales	Methanobacteriaceae	Methanobrevibacter
44f814520ea5ad8143c03d561e7d9f61														1.00272		1.71959														k__Archaea; p__Euryarchaeota; c__Methanobacteria; o__Methanobacteriales; f__Methanobacteriaceae; g__Methanobrevibacter; s__	Archaea	Euryarchaeota	Methanobacteria	Methanobacteriales	Methanobacteriaceae	Methanobrevibacter
1c6dfc49a5f9ce39315fc815c6310a14															1.45014	1.27587														k__Archaea; p__Euryarchaeota; c__Methanobacteria; o__Methanobacteriales; f__Methanobacteriaceae; g__Methanobrevibacter; s__	Archaea	Euryarchaeota	Methanobacteria	Methanobacteriales	Methanobacteriaceae	Methanobrevibacter
565de1fd76b4b1e7bd89a49fea493712							5.2622	3.54467																						k__Bacteria; p__Actinobacteria; c__Coriobacteriia; o__Coriobacteriales; f__Coriobacteriaceae; g__; s__	Bacteria	Actinobacteria	Coriobacteriia	Coriobacteriales	Coriobacteriaceae
77cea7a886ad3e1689d4f74a97cfa174							2.31766	1.25756																						k__Bacteria; p__Actinobacteria; c__Coriobacteriia; o__Coriobacteriales; f__Coriobacteriaceae	Bacteria	Actinobacteria	Coriobacteriia	Coriobacteriales	Coriobacteriaceae
9872c962a2f52b7c94a86c3b7c164fbd		-1.16095	-1.0687																											k__Bacteria; p__Bacteroidetes; c__Bacteroidia; o__Bacteroidales; f__Bacteroidaceae; g__BF311; s__	Bacteria	Bacteroidetes	Bacteroidia	Bacteroidales	Bacteroidaceae	BF311
4a9e22826b3affe6a683724075b57599		1.82281	1.12715																											k__Bacteria; p__Bacteroidetes; c__Bacteroidia; o__Bacteroidales; f__Bacteroidaceae; g__BF311; s__	Bacteria	Bacteroidetes	Bacteroidia	Bacteroidales	Bacteroidaceae	BF311
908bc5b6d5e33e8048f6d236bf5795b6			-2.61926	-1.10342									-1.99044	-1.25351																k__Bacteria; p__Bacteroidetes; c__Bacteroidia; o__Bacteroidales; f__Bacteroidaceae; g__BF311; s__	Bacteria	Bacteroidetes	Bacteroidia	Bacteroidales	Bacteroidaceae	BF311
57e6ecd8544ffc3d3f385451e5d3a973		2.40926	1.89252																											k__Bacteria; p__Bacteroidetes; c__Bacteroidia; o__Bacteroidales; f__Bacteroidaceae; g__BF311; s__	Bacteria	Bacteroidetes	Bacteroidia	Bacteroidales	Bacteroidaceae	BF311
da8b15298e50c4b0eed47f3f4a57cbad		8.50302	3.93577																											k__Bacteria; p__Bacteroidetes; c__Bacteroidia; o__Bacteroidales; f__Bacteroidaceae; g__BF311; s__	Bacteria	Bacteroidetes	Bacteroidia	Bacteroidales	Bacteroidaceae	BF311
cfbe84e6b6d7329e03ea456ebfe810aa	1.56229	-1.95073											-1.07372																	k__Bacteria; p__Bacteroidetes; c__Bacteroidia; o__Bacteroidales; f__Bacteroidaceae; g__BF311; s__	Bacteria	Bacteroidetes	Bacteroidia	Bacteroidales	Bacteroidaceae	BF311
967d4a462bcf744eb63765efc3a53e4e		2.07477	1.88282																											k__Bacteria; p__Bacteroidetes; c__Bacteroidia; o__Bacteroidales; f__Bacteroidaceae; g__BF311; s__	Bacteria	Bacteroidetes	Bacteroidia	Bacteroidales	Bacteroidaceae	BF311
a2c123c5519a5bacdf6622e7483c6076						2.67222	1.0004																							k__Bacteria; p__Bacteroidetes; c__Bacteroidia; o__Bacteroidales; f__Prevotellaceae; g__Prevotella; s__	Bacteria	Bacteroidetes	Bacteroidia	Bacteroidales	Prevotellaceae	Prevotella
4f08e13c86994b04c933d37c809eef67				3.5897	1.78835																									k__Bacteria; p__Bacteroidetes; c__Bacteroidia; o__Bacteroidales; f__Prevotellaceae; g__Prevotella; s__ruminicola	Bacteria	Bacteroidetes	Bacteroidia	Bacteroidales	Prevotellaceae	Prevotella
43518359d76e29d7df446e268a47cc02															-1.67002		-1.12487													k__Bacteria; p__Bacteroidetes; c__Bacteroidia; o__Bacteroidales; f__Prevotellaceae; g__Prevotella; s__	Bacteria	Bacteroidetes	Bacteroidia	Bacteroidales	Prevotellaceae	Prevotella
29a138719e0f9cdea3781f80b492d575																								1.60923		1.26746				k__Bacteria; p__Bacteroidetes; c__Bacteroidia; o__Bacteroidales; f__Prevotellaceae; g__Prevotella; s__	Bacteria	Bacteroidetes	Bacteroidia	Bacteroidales	Prevotellaceae	Prevotella
b7d5e8551fdfc506682d8f68b62031c7																							-1.58332				-1.0024	2.90422		k__Bacteria; p__Bacteroidetes; c__Bacteroidia; o__Bacteroidales; f__Prevotellaceae; g__Prevotella; s__	Bacteria	Bacteroidetes	Bacteroidia	Bacteroidales	Prevotellaceae	Prevotella
26d840792a0e0f8f796272e9dd377c7e																						1.36569	1.35491							k__Bacteria; p__Bacteroidetes; c__Bacteroidia; o__Bacteroidales; f__Prevotellaceae; g__Prevotella; s__	Bacteria	Bacteroidetes	Bacteroidia	Bacteroidales	Prevotellaceae	Prevotella
5940f63d2ea96543b41649df34a583c5																							1.42658			1.17895				k__Bacteria; p__Bacteroidetes; c__Bacteroidia; o__Bacteroidales; f__Prevotellaceae; g__Prevotella; s__	Bacteria	Bacteroidetes	Bacteroidia	Bacteroidales	Prevotellaceae	Prevotella
0103395d5efd65907b1c993a76ebea45																						-1.74948	-8.97193	3.09588		5.149		2.00577	4.25025	k__Bacteria; p__Bacteroidetes; c__Bacteroidia; o__Bacteroidales; f__Prevotellaceae; g__Prevotella; s__	Bacteria	Bacteroidetes	Bacteroidia	Bacteroidales	Prevotellaceae	Prevotella
bce32364aef804d2cfed97ae89476fab					1.25327	2.18903																								k__Bacteria; p__Bacteroidetes; c__Bacteroidia; o__Bacteroidales; f__Prevotellaceae; g__Prevotella; s__	Bacteria	Bacteroidetes	Bacteroidia	Bacteroidales	Prevotellaceae	Prevotella
421922ca2113d6474eef5087ce9f7c84				3.27852	4.1683	1.8563				-1.24719	1.1768						-2.4888	-1.32201										-1.07403		k__Bacteria; p__Bacteroidetes; c__Bacteroidia; o__Bacteroidales; f__Prevotellaceae; g__Prevotella; s__	Bacteria	Bacteroidetes	Bacteroidia	Bacteroidales	Prevotellaceae	Prevotella
ea9e6c7287525fb614efe106a8aa22f1			1.32042	4.43247									1.56206	-2.1086	-3.28783			-1.2642	-1.60797											k__Bacteria; p__Bacteroidetes; c__Bacteroidia; o__Bacteroidales; f__Prevotellaceae; g__Prevotella; s__ruminicola	Bacteria	Bacteroidetes	Bacteroidia	Bacteroidales	Prevotellaceae	Prevotella
aa85a35d9cf06994d1ec442da1ec0a1b																						-1.01986					-2.23409	4.23859		k__Bacteria; p__Bacteroidetes; c__Bacteroidia; o__Bacteroidales; f__Prevotellaceae; g__Prevotella; s__	Bacteria	Bacteroidetes	Bacteroidia	Bacteroidales	Prevotellaceae	Prevotella
1200db20a41d6908b48e744fb9819ba9				1.09931				-1.43685	1.24686	-1.10799					-3.46947		-1.12074	-1.09909						1.00489		1.2881				k__Bacteria; p__Bacteroidetes; c__Bacteroidia; o__Bacteroidales; f__Prevotellaceae; g__Prevotella; s__	Bacteria	Bacteroidetes	Bacteroidia	Bacteroidales	Prevotellaceae	Prevotella
4927a859cbe527cdf71261ed8e26911f	4.35078	1.32445		-1.09737								1.11105	1.16923																	k__Bacteria; p__Bacteroidetes; c__Bacteroidia; o__Bacteroidales; f__RF16; g__; s__	Bacteria	Bacteroidetes	Bacteroidia	Bacteroidales	RF16
b14e3ecc68ee957c7235a5c0f840e0ac																					-1.81756	-2.04719								k__Bacteria; p__Bacteroidetes; c__Bacteroidia; o__Bacteroidales; f__; g__; s__	Bacteria	Bacteroidetes	Bacteroidia	Bacteroidales
c71fe5be34d75629f3fc7168e6e6d982										1.51219											-1.85754	-1.66856								k__Bacteria; p__Bacteroidetes; c__Bacteroidia; o__Bacteroidales	Bacteria	Bacteroidetes	Bacteroidia	Bacteroidales
b1c2a40a559ba4d6e0ea83261bc56e0d																											-1.10895	2.42136		k__Bacteria; p__Firmicutes; c__Clostridia; o__Clostridiales; f__Lachnospiraceae; g__Butyrivibrio; s__	Bacteria	Firmicutes	Clostridia	Clostridiales	Lachnospiraceae	Butyrivibrio
8588a0422976c5633484beca74971cc3																						1.06242	1.18758							k__Bacteria; p__Firmicutes; c__Clostridia; o__Clostridiales; f__Lachnospiraceae; g__; s__	Bacteria	Firmicutes	Clostridia	Clostridiales	Lachnospiraceae
f3044623582db527f6b837eae41054b3						-2.04699	-1.04248									-1.5018														k__Bacteria; p__Firmicutes; c__Clostridia; o__Clostridiales; f__Ruminococcaceae; g__Ruminococcus; s__	Bacteria	Firmicutes	Clostridia	Clostridiales	Ruminococcaceae	Ruminococcus
16278f2953564b6dd348027c32da51fa	-1.32187	-1.0727									-1.32162																			k__Bacteria; p__Firmicutes; c__Clostridia; o__Clostridiales; f__Ruminococcaceae; g__; s__	Bacteria	Firmicutes	Clostridia	Clostridiales	Ruminococcaceae
ee121a4a409113bc8f4c2531ad9790be			-1.45503			1.88033		-3.09629	1.51437	-2.85432	1.38299		1.03832		-1.93458	-3.82913	-3.46892	-4.5963		1.5458				2.19687	1.0963			-3.29039		k__Bacteria; p__Firmicutes; c__Clostridia; o__Clostridiales; f__; g__; s__	Bacteria	Firmicutes	Clostridia	Clostridiales
6bf1a63f1d1b1de9479fb487edb3c077	-1.28565	-1.212	-1.2971								-2.92341																			k__Bacteria; p__Firmicutes; c__Clostridia; o__Clostridiales; f__; g__; s__	Bacteria	Firmicutes	Clostridia	Clostridiales
a50b5d151001c66442d0b26ab7364542																						1.14059					-1.03183	2.51583		k__Bacteria; p__Firmicutes; c__Clostridia; o__Clostridiales	Bacteria	Firmicutes	Clostridia	Clostridiales
aa1a6d9e88b941a527b30a94296540df	2.41487	1.01411																												k__Bacteria; p__Firmicutes; c__Clostridia; o__Clostridiales; f__; g__; s__	Bacteria	Firmicutes	Clostridia	Clostridiales
248af8e3d90d23eb7a76540aa84b0a24				1.06245		-1.04072					-1.82593	-1.83196	-1.35524	-1.07017	-1.55701															k__Bacteria; p__Proteobacteria; c__Alphaproteobacteria; o__Rhodospirillales; f__Acetobacteraceae; g__Acetobacter; s__	Bacteria	Proteobacteria	Alphaproteobacteria	Rhodospirillales	Acetobacteraceae	Acetobacter
6bf1a63f1d1b1de9479fb487edb3c077							-1.32437	-1.49145													-1.82663						1.01985			k__Bacteria; p__Proteobacteria; c__Gammaproteobacteria; o__Enterobacteriales; f__Enterobacteriaceae	Bacteria	Proteobacteria	Gammaproteobacteria	Enterobacteriales	Enterobacteriaceae
34700f2fd0c87001c8d72c8a24da391d									-1.84499															-20.742	-16.1729	-34.5051	-3.74311	-2.20326		k__Bacteria; p__Proteobacteria; c__Gammaproteobacteria; o__Enterobacteriales; f__Enterobacteriaceae	Bacteria	Proteobacteria	Gammaproteobacteria	Enterobacteriales	Enterobacteriaceae
b8907a15f8efb2e54e084c4f8a426e5a			-1.03845							-1.94508										1.10787										k__Bacteria; p__Spirochaetes; c__Spirochaetes; o__Spirochaetales; f__Spirochaetaceae; g__Treponema; s__	Bacteria	Spirochaetes	Spirochaetes	Spirochaetales	Spirochaetaceae	Treponema
a6dba3ce241bac80d32e74f75f25d259				-1.85419	-1.05631																									k__Bacteria; p__Spirochaetes; c__Spirochaetes; o__Spirochaetales; f__Spirochaetaceae; g__Treponema; s__	Bacteria	Spirochaetes	Spirochaetes	Spirochaetales	Spirochaetaceae	Treponema
bac7fa9e17a02ca125001f2a2587cc1c	-3.97936	-3.69258	-2.51145								-3.18199		2.87248																	k__Bacteria; p__SR1; c__; o__; f__; g__; s__	Bacteria	SR1
d0193bcf94b9e02e04cde38266d9ad84										1.50024											-1.4432	-1.22795								k__Bacteria; p__Tenericutes; c__Mollicutes; o__Acholeplasmatales; f__; g__; s__	Bacteria	Tenericutes	Mollicutes	Acholeplasmatales
1f9aa48a5fa55ee6da82d405fde58236		-1.28792	-1.18273							2.84711	-2.13289										-1.2179	-1.71281								k__Bacteria; p__Tenericutes; c__Mollicutes; o__Acholeplasmatales; f__; g__; s__	Bacteria	Tenericutes	Mollicutes	Acholeplasmatales
926919d75df18bed277310db1db3f0fc	-1.10457	-1.14667									-1.2141																			k__Bacteria; p__Tenericutes; c__RF3; o__ML615J-28; f__; g__; s__	Bacteria	Tenericutes	RF3	ML615J-28
d8bbde3325beae3d99b571a66e96ead1																									11.1083	7.76008	2.51019	-1.83526	-3.03156	k__Bacteria; p__WPS-2; c__; o__; f__; g__; s__	Bacteria	WPS-2
00527a12c34a8ef5829951a805606689																									2.42006	1.63319				k__Bacteria; p__; c__; o__; f__; g__; s__	Bacteria
